# Supplementary material for: Comparative transcriptome and metabolome analysis reveal key regulatory defense networks and genes involved in enhanced salt tolerance of Actinidia (kiwifruit)
Source: Hortic Res. 2022 Aug 25;9:uhac189. doi: 10.1093/hr/uhac189 (PMC9630968; doi:10.1093/hr/uhac189)
Supplement: supp_data_uhac189 [file supp_data_uhac189.zip]

Archive with 1 entries (1 files):
- Supplementary material.zip
